# Supplementary material for: Inhibitory control effectiveness can be improved: The role of arousal, subjective significance and origin of words in modified Emotional Stroop Test
Source: PLoS One. 2022 Jun 28;17(6):e0270558. doi: 10.1371/journal.pone.0270558 (PMC9239449; doi:10.1371/journal.pone.0270558)
Supplement: S1 Appendix — (XLSX) [file pone.0270558.s001.xlsx]

## Sheet: Words
No.	Polish word	English word	Frequency (Kazojć, 2011)	Number of Letters	Arousal Mean	Arousal SD	Origin Mean	Origin SD	S. Significance Mean	S. Significance SD	Valence Mean	Valence SD	LN of Frequency (Kazojć, 2011)	Level of Arousal	Level of Origin	Level of S. Significance
1	anioł	angel	2039	5	2.98	2.3861	3.74	2.41433	3.82	2.14467	6.98	1.53184	7.62	-1	-1	-1
2	chmura	cloud	1876	6	3.46	2.33177	4.92	2.1838	3.26	2.1553	5.38	1.68898	7.54	-1	-1	-1
3	cielę	calf	267	5	3.1	1.83225	5.04	1.7608	2.6	1.73793	4.86	1.01035	5.59	-1	-1	-1
4	ciotka	aunt	6655	6	3.58	1.93876	4.54	2.14009	3.34	2.06635	5.34	1.34938	8.8	-1	-1	-1
5	klapa	flap	472	5	3.54	1.94002	5.14	2.15719	3.06	1.85615	3.72	1.48516	6.16	-1	-1	-1
6	kot	cat	4224	3	3.36	2.41391	4.62	1.82824	3.34	2.28223	5.8	1.66599	8.35	-1	-1	-1
7	policzek	cheek	3271	8	3.48	1.99223	5.06	1.97339	3.46	2.23342	5.4	1.39971	8.09	-1	-1	-1
8	potok	brook	1189	5	2.88	1.91279	4.82	1.92396	3.36	2.58536	5.9	1.41782	7.08	-1	-1	-1
9	procesja	procession	293	8	3.5	2.12132	4.88	1.94454	2.78	1.76462	4.76	1.54603	5.68	-1	-1	-1
10	prosiaczek	piglet	23	10	3.22	1.76462	4.94	1.77752	2.22	1.35962	5.64	1.30556	3.14	-1	-1	-1
11	przedszkole	kindergarten	74	11	3.58	2.25958	4.96	2.11853	3.2	1.85164	6.1	1.28174	4.3	-1	-1	-1
12	siostrzenica	niece	354	12	3.5	1.95093	4.56	2.17744	3.34	2.29115	6.02	1.2204	5.87	-1	-1	-1
13	tandeta	trash	80	7	4.08	2.13656	4.88	2.30917	3.2	2.1571	3.02	1.03982	4.38	-1	-1	-1
14	trans	trance	447	5	3.62	2.34643	4.6	2.35606	3.22	2.15037	4.96	1.5513	6.1	-1	-1	-1
15	zakonnica	nun	429	9	2.8	1.62882	5.2	2.35606	2.92	2.11737	5.14	1.3852	6.06	-1	-1	-1
16	bieg	run	2554	4	4.3	2.22463	4.62	2.18427	3.56	1.89694	5.8	1.01015	7.85	0	-1	-1
17	błazen	clown	507	6	4.28	2.26815	4.62	2.52247	2.34	1.36442	4.64	1.4535	6.23	0	-1	-1
18	buzdygan	scepter	19	8	4.06452	2.44861	4.96296	2.44133	3.09091	2.19892	5.08333	1.47196	2.94	0	-1	-1
19	kuksaniec	blow	13	9	4.1	2.00255	4.55319	1.76695	2.85106	1.89941	4.53191	1.3163	2.56	0	-1	-1
20	kwiaty	flower	4663	6	3.3	2.16889	4.98	2.00499	3.78	2.08287	6.82	1.50767	8.45	0	-1	-1
21	łachmany	tatters	387	8	4.3	2.01271	4.98	2.05526	2.86	1.89532	3.26	1.3524	5.96	0	-1	-1
22	magia	magic	2005	5	4.24	2.44582	4.44	2.39182	3.68	2.10384	6.5	1.69332	7.6	0	-1	-1
23	mrowienie	tingle	482	9	3.96	2.04999	4.9	1.84336	3.24	2.13389	4.26	1.13946	6.18	0	-1	-1
24	pęknięcie	crack	371	9	4.38	2.23049	5.02	2.19916	3.2	1.82946	3.82	1.04374	5.92	0	-1	-1
25	pies	dog	8118	4	3.84	2.27999	4.54	2.14009	3.2	2.19461	6.74	1.84954	9	0	-1	-1
26	pirat	pirate	418	5	4.46	2.60463	4.88	2.38738	2.94	2.09382	4.64	1.66304	6.04	0	-1	-1
27	plemię	tribe	1018	6	3.92	2.15558	5.04	2.20352	3.14	2.0001	5.32	0.998775	6.93	0	-1	-1
28	róża	rose	1270	4	3.68	2.4112	4.3	2.2429	3.34	2.18165	6.6	1.42857	7.15	0	-1	-1
29	ryk	growl	2622	3	4.9	2.44323	4.46	2.27865	3.46	2.40925	3.94	1.28428	7.87	0	-1	-1
30	uszczypnięcie	nip	24	13	4.38	2.1655	4.38	2.13704	2.96	1.6532	4.06	1.13227	3.18	0	-1	-1
31	burdel	brothel	217	6	5.56	1.72804	4.8	2.31234	2.92	1.98813	3.46	1.69284	5.38	1	-1	-1
32	duch	spirit	5226	4	4.76	2.39523	4.44	2.09138	3.24	1.92258	4.16	1.67039	8.56	1	-1	-1
33	fajerwerki	fireworks	282	10	5.36	2.55359	4.66	2.36997	3.3	2.04291	6.56	1.14571	5.64	1	-1	-1
34	grymas	grimace	1618	6	4.52	2.09216	4.42	2.2686	3.58	1.97008	3.76	1.17038	7.39	1	-1	-1
35	jazgot	clamor	229	6	5.20408	2.49148	4.82	2.41331	2.76	1.99551	3.44	1.12776	5.43	1	-1	-1
36	karuzela	carousel	180	8	4.54	2.24254	4.8	2.36471	3.08	2.10771	6.38	1.32311	5.19	1	-1	-1
37	konfetti	confetti	66	8	4.12245	2.24195	4.69388	2.04332	3	1.96915	6.3	1.46036	4.19	1	-1	-1
38	lawina	avalanche	630	6	5.06	2.79511	4.86	2.18539	3.34	2.10548	3.94	1.47648	6.45	1	-1	-1
39	lew	lion	1747	3	4.46	2.42613	5.06	2.30713	2.96	1.7608	5.9	1.28174	7.47	1	-1	-1
40	niemowlę	infant	878	8	3.48	2.4598	3.8	2.08982	3.94	2.52667	6.26	1.60115	6.78	1	-1	-1
41	piorun	lightning	1225	6	5.06	2.78047	4.88	2.60016	3.46	1.68074	4.98	1.75534	7.11	1	-1	-1
42	pośladek	buttock	127	8	4.56	2.33133	4.9	2.18763	3.36	2.43914	5.72	1.19591	4.84	1	-1	-1
43	potwór	monster	2714	6	5.68	2.31622	4.88	2.48785	3.12	2.15369	3.2	1.41421	7.91	1	-1	-1
44	wulkan	volcano	404	6	4.7	2.64382	4.8	2.57935	3.18	2.22866	5.16	1.4619	6	1	-1	-1
45	żartowniś	joker	77	9	4.66	2.22793	4.42	1.93876	3.26	2.00825	6.16	1.36067	4.34	1	-1	-1
46	chrząszcz	beetle	75	9	3.5102	1.89432	5.66	1.9337	2.86	2.13819	4.18	1.64986	4.32	-1	0	-1
47	część	part	21692	5	3.56	1.8534	5.84	2.09333	3.86	2.53152	5.16	0.888934	9.98	-1	0	-1
48	kanał	canal	1412	5	3.44	2.26923	6.04	2.30315	3.04	2.04001	4.36	1.33646	7.25	-1	0	-1
49	kaptur	hood	979	6	2.96	2.04999	5.44	1.88615	3.32	2.1894	5.58	1.16216	6.89	-1	0	-1
50	kolano	knee	1807	6	3.16	1.84457	5.58	1.9282	3.06	2.31596	4.9	0.707107	7.5	-1	0	-1
51	łyżka	spoon	188	5	2.86	1.73805	5.42	2.11978	3.32	2.47798	5.18	0.918961	5.24	-1	0	-1
52	pasywność	passivity	15	9	3.2	1.96915	5.58	1.99069	3.92	1.97784	3.38	1.04764	2.71	-1	0	-1
53	powłoka	shell	326	7	3.08	2.12699	5.64	1.95626	2.96	1.7608	5.12	0.848528	5.79	-1	0	-1
54	strzęp	shred	443	6	3.76	1.9437	4.84	2.36781	3.02	2.25416	3.92	0.965528	6.09	-1	0	-1
55	szczelina	slot	640	9	3.42	2.05128	6.12	1.69802	3.48	2.28786	4.8	0.832993	6.46	-1	0	-1
56	śmietniczka	dustpan	4	11	3.48	2.03279	5.58	1.91759	2.64	1.63832	4.22	1.03589	1.39	-1	0	-1
57	tarot	tarot	38	5	3.72	2.07059	4.9	2.26103	2.66	2.20028	4.16	1.50319	3.64	-1	0	-1
58	termometr	thermometer	233	9	3.34	2.1439	5.88	2.47963	3.08	2.17443	4.98	1.11557	5.45	-1	0	-1
59	wahadło	pendulum	209	7	3.5	2.20621	5.82	2.00703	3.3	1.95093	5.18	0.896478	5.34	-1	0	-1
60	wzgórze	hill	2033	7	3.16	2.07374	5.56	1.51402	3.3	2.03289	6.22	1.31382	7.62	-1	0	-1
61	bazar	bazaar	217	5	4.22	2.11206	5.26	2.29294	2.88	1.91279	5.38	1.04764	5.38	0	0	-1
62	brodawka	wart	29	8	4.08	1.93612	5.3	2.07266	2.94	2.142	4.08	1.67624	3.37	0	0	-1
63	deszcz	rain	7555	6	3.62	2.28473	5.32	2.10384	3.46	1.94002	5.04	1.71381	8.93	0	0	-1
64	hamburger	hamburger	58	9	4	2.31234	5.62	1.94716	3.3	2.53345	5.92	1.4119	4.06	0	0	-1
65	klub	club	870	4	4.16	2.51006	5.04	2.33832	3.26	1.95678	5.8	1.2454	6.77	0	0	-1
66	koń	horse	6716	3	3.9	2.20621	5.68	1.86744	2.82	1.74602	5.9	0.994885	8.81	0	0	-1
67	krater	crater	310	6	4.2	2.09956	5.42	2.07108	3.1	2.50917	5	1.52753	5.74	0	0	-1
68	książę	duke	14717	6	3.86	1.89532	5.28	2.4247	3.36	2.12622	6	1.53862	9.6	0	0	-1
69	lampart	leopard	319	7	4.3	2.66688	5.22	2.09265	2.48	1.47413	5.78	1.25014	5.77	0	0	-1
70	paszkwil	pamphlet	69	8	4.5122	2.48115	5.47727	2.10745	2.77273	1.73693	3.56818	1.54615	4.23	0	0	-1
71	pluskwa	bug	103	7	4.28	2.18567	5.72	2.23187	3.08	2.00855	3.08	1.42628	4.63	0	0	-1
72	pszczoły	bees	649	8	4.24	2.28178	5.68	2.0348	3.12	2.25551	4.92	1.62682	6.48	0	0	-1
73	sygnał	signal	4481	6	3.86	2.34747	5.98	2.0946	3.86	1.81839	5.38	1.06694	8.41	0	0	-1
74	trawka	grass	69	6	4.08	2.20241	5.32	1.81198	3.04	1.94789	5.62	1.82824	4.23	0	0	-1
75	żółć	bile	335	4	4.3	2.51729	5.38	2.1082	2.96	2.22197	3.3	1.29756	5.81	0	0	-1
76	kobra	cobra	293	5	4.68	2.4112	5.86	2.17603	2.38	1.51037	3.9	1.69332	5.68	1	0	-1
77	konfident	confident	42	9	5.52	2.04281	5.7	2.42647	3.22449	1.95006	2.98	1.13371	3.74	1	0	-1
78	pantera	panther	591	7	4.68	2.4944	5.4	2.32115	2.76	2.01586	5.6	1.19523	6.38	1	0	-1
79	pot	sweat	3279	3	4.6	2.3035	5.42	2.11978	3.16	2.04401	3.81633	1.30182	8.1	1	0	-1
80	robactwo	vermin	334	8	4.82	2.52085	5.58	2.06121	3.02	2.0353	2.62	1.33844	5.81	1	0	-1
81	ruiny	ruins	1958	5	4.62	2.19359	5.16	2.26202	3.2	1.84059	4.84	1.8556	7.58	1	0	-1
82	salwa	salvo	332	5	4.7	2.74977	5.65957	2.31514	2.74	1.80487	5.5625	1.1281	5.81	1	0	-1
83	skrytobójca	assassin	136	11	6	2.35407	5.81633	2.21429	3.44	2.13962	2.57143	1.75594	4.91	1	0	-1
84	smok	dragon	3438	4	4.58	2.3043	5.14	2.0703	2.8	1.98977	5.66	1.62393	8.14	1	0	-1
85	sperma	sperm	60	6	5.12	2.25551	5.46	2.01231	3.16	2.2439	4.42	1.60471	4.09	1	0	-1
86	świerzb	scabies	56	7	5.2	2.14761	5.64	2.06783	3.18	2.2469	2.58	1.29505	4.03	1	0	-1
87	tancerz	dancer	188	7	4.8	2.3819	5.52	2.15936	3.22	2.26139	6.3	1.32865	5.24	1	0	-1
88	tygrys	tiger	738	6	4.62	2.70215	5.32	2.10384	3.12	2.24645	5.84	1.29929	6.6	1	0	-1
89	tyłek	ass	1075	5	4.58	2.16738	5.1	2.05287	3.18	2.20102	5.38	1.73664	6.98	1	0	-1
90	walnięcie	whack	16	9	4.66	2.21875	5.22	1.91972	3.2	1.97949	3.9	1.12938	2.77	1	0	-1
91	adres	address	3495	5	3.08	1.98813	6.82	1.66218	3.54	2.40925	5.24	0.846602	8.16	-1	1	-1
92	hrabia	count	5345	6	3.58	2.31314	6.26	2.05843	2.92	1.83881	5.32	1.03884	8.58	-1	1	-1
93	korytarz	corridor	5721	8	3.38	1.97835	6.22	2.02323	2.8	1.76126	5.04	0.698687	8.65	-1	1	-1
94	koszmar	nightmare	1355	7	3.6	1.91663	6	1.96915	2.98	2.114	4.24	1.27071	7.21	-1	1	-1
95	maszerowanie	marching	15	12	3.66	1.82511	6.1	1.87628	2.96	1.61574	5.2	1.16058	2.71	-1	1	-1
96	maszyna	machine	3674	7	3.66	2.22793	6.38	2.18427	3.48	2.02273	5.26	0.921622	8.21	-1	1	-1
97	matryca	matrix	52	7	3.22	2.01312	7.28	1.78474	3.08	1.94663	5.2	0.968904	3.95	-1	1	-1
98	mieszkaniec	inhabitant	602	11	3.18	1.79216	5.98	1.83492	3.46	2.05247	5.38	0.85452	6.4	-1	1	-1
99	pas	belt	5542	3	3.46	2.19657	5.94	1.70725	2.78	1.89833	4.62	1.04764	8.62	-1	1	-1
100	plaster	slice	327	7	3.24	1.96458	6.32	2.06467	3.06	1.83403	4.66	1.18855	5.79	-1	1	-1
101	przedmiot	subject	3928	9	2.98	1.85703	6.44	1.91833	3.24	1.9437	5.36	0.89807	8.28	-1	1	-1
102	pudełko	box	2338	7	3.1	2.19694	6.2	1.85164	2.52	1.44618	5.48	0.81416	7.76	-1	1	-1
103	robot	robot	1742	5	3.6	2.13809	6.88	1.85868	3.16	2.01383	5.42	1.10823	7.46	-1	1	-1
104	taksówka	taxi	737	8	3.64	1.81558	6.4	2.03038	3.22	2.30607	5.26	0.964894	6.6	-1	1	-1
105	urzędnik	clerk	1877	8	3.62	2.01919	7.06	1.51738	3.5	2.45157	4.02	1.43555	7.54	-1	1	-1
106	agencja	agency	461	7	4.04	2.42403	6.44	1.8753	3.26	2.35441	4.94	0.739829	6.13	0	1	-1
107	berło	scepter	441	5	3.82	2.17303	7.02	1.83492	3.28	2.26815	5.78	1.40393	6.09	0	1	-1
108	cesarz	emperor	3396	6	4.18	2.14467	6.88	2.19126	3.04	1.82902	5.44	1.1808	8.13	0	1	-1
109	flota	fleet	993	5	3.9	2.47642	6.16	1.86657	2.94	2.07423	5.4	1.12486	6.9	0	1	-1
110	kielich	chalice	1206	7	4.06	2.10354	5.9	2.10199	3.36	2.22013	5.56	0.993037	7.1	0	1	-1
111	larwa	maggot	78	5	4.4	2	5.86	1.85175	2.18	1.42414	3.56	1.71619	4.36	0	1	-1
112	łowiectwo	hunting	7	9	4.28	2.25008	6.42	1.91759	3.24	2.30846	4.88	1.45181	1.95	0	1	-1
113	marszałek	marshal	1315	9	4.32	2.35987	6.64	2.2566	3.2	1.80702	5.1	1.09265	7.18	0	1	-1
114	oddział	branch	4586	7	3.86	2.18539	6.32	1.88917	3.02	1.5451	4.84	0.955329	8.43	0	1	-1
115	pigułka	pill	68	7	3.94	2.44457	6.3	1.96136	2.88	1.94454	4.5	1.3132	4.22	0	1	-1
116	pręt	rod	635	4	3.8	2.09956	6.84	1.7304	2.92	1.93612	4.48	1.09246	6.45	0	1	-1
117	recesja	recession	25	7	4.20408	2.16967	6.64583	2.22643	3.2	1.6413	3.625	1.31481	3.22	0	1	-1
118	sierżant	sergeant	4230	8	4.42	2.48333	6.6	1.88442	2.86	1.62895	5.04	0.902604	8.35	0	1	-1
119	składowisko	dump	37	11	3.62	2.01919	6.61224	1.84635	3.12	2.10577	4.53061	1.25999	3.61	0	1	-1
120	szlachta	nobility	811	8	4.08	2.30208	6.22	2.12171	2.78	1.69381	5.46	1.21571	6.7	0	1	-1
121	bunkier	bunker	206	7	4.52	2.45149	6.08163	2.18743	3.02	2.29009	4.78	1.38932	5.33	1	1	-1
122	car	tsar	1073	3	4.56	2.29605	6.67347	2.1153	2.36	1.71143	4.81633	1.43865	6.98	1	1	-1
123	dubeltówka	shotgun	50	10	4.74	2.59363	5.83333	2.28159	2.8	1.72615	4.8	1.37024	3.91	1	1	-1
124	grzechotnik	rattlesnake	84	11	4.7	2.19694	5.9	2.27901	2.68	1.73134	3.26	1.52275	4.43	1	1	-1
125	kolaborant	confident/ collaborator	9	10	4.52174	2.30689	5.93878	2.14484	3.48	2.08238	3.55319	1.24775	2.2	1	1	-1
126	medal	medal	578	5	4.46	2.46783	6.12	2.14419	3.48	2.12122	6.98	1.23701	6.36	1	1	-1
127	mutacja	mutation	100	7	4.64	2.22013	6.34	2.08601	3.3	1.99233	4.42	1.49952	4.61	1	1	-1
128	obława	round-up	97	6	4.86	2.49088	5.88	2.20981	2.94	1.77752	4	1.35526	4.57	1	1	-1
129	radiowóz	police car	311	8	5.02	2.55143	6.6	1.70234	3.06	1.89962	4.1	1.24949	5.74	1	1	-1
130	rakieta	racket	691	7	4.9	2.56547	5.82	2.30075	2.6	1.88442	5.36	1.33646	6.54	1	1	-1
131	rewolwer	revolver	2145	8	5.38	2.45689	5.82	2.1824	3.32	1.64677	4.32	1.77787	7.67	1	1	-1
132	rząd	row	5596	4	4.5	2.29685	6.5	2.21544	3.5	1.94044	3.8	1.51186	8.63	1	1	-1
133	szef	boss	5452	4	4.46	2.36652	6.88	1.84767	3.4	2.04041	4.78	1.20017	8.6	1	1	-1
134	ścieki	sludge	118	6	4.65306	2.09713	6.06	1.89962	3.2	2.20389	3.3	1.65677	4.77	1	1	-1
135	wiertarka	drill	27	9	4.56	2.5727	6.48	2.06269	2.58	2.07108	4.76	1.31801	3.3	1	1	-1
136	cera	complexion	452	4	3.58	1.7623	5.14	2.0703	3.86	2.17603	5.2	1.14286	6.11	-1	-1	0
137	mistyk	mystic	59	6	3.55102	2.01102	5	2.44079	3.52	2.45149	5.48	1.44618	4.08	-1	-1	0
138	naiwniak	sucker	23	8	3.84	1.81108	4.16	2.04401	3.74	2.18352	3.38	1.02798	3.14	-1	-1	0
139	nicpoń	failure	100	6	4.48	2.27	4.72	1.84	3.46	2.29	4.26	1.29	4.61	-1	-1	0
140	nimfa	nymph	192	5	3.38	2.20287	4.48	2.17818	3.12	2.01667	6.5102	1.68477	5.26	-1	-1	0
141	obrzęd	rite	220	6	3.66	2.09577	4.76	2.21829	3.76	2.27282	5.04082	1.22405	5.39	-1	-1	0
142	słabeusz	weakling	32	8	3.58	2.04131	4.98	1.83492	3.48	2.10189	3.18	1.13731	3.47	-1	-1	0
143	speszenie	confused	8	9	4.06	1.96303	4.34	1.88019	3.8	2.01018	3.72	0.990568	2.08	-1	-1	0
144	świątynia	shrine	842	9	3.54	2.33177	5	2.44949	4.06	2.49416	5.54	1.43157	6.74	-1	-1	0
145	westchnienie	sigh	1336	12	3.6	2.22234	4.28	1.34073	3.82	2.07699	5.48	1.37381	7.2	-1	-1	0
146	wieczór	evening	10944	7	3.42	2.17678	4.76	2.07571	3.98	2.28116	6.78	1.0554	9.3	-1	-1	0
147	wierszyk	rhyme	281	8	2.76	1.43655	5.08	2.10771	3.32	2.28964	5.84	1.03726	5.64	-1	-1	0
148	wieś	village	2689	4	3.1	2.06279	5	1.84059	3.54	2.34921	5.78	1.69381	7.9	-1	-1	0
149	wujek	uncle	2012	5	3.12	2.10577	4.63265	2.12812	3.58	2.2686	5.9	1.40335	7.61	-1	-1	0
150	zwyczaj	custom	2547	7	2.86	1.82958	5.16	2.46079	4.26	2.34573	5.62	0.90102	7.84	-1	-1	0
151	animusz	pep	46	7	4.25581	2.41121	4.81395	2.33254	3.67391	1.90968	5.72727	0.949018	3.83	0	-1	0
152	antypatia	dislike	38	9	4.08	2.31975	4.76	2.27282	3.94	2.0345	3.4	1.35526	3.64	0	-1	0
153	czar	spell	1651	4	3.82	2.06714	4.66	2.47114	3.62	2.47345	6.38	1.32311	7.41	0	-1	0
154	ferie	holidays	123	5	4.12	2.32677	4.82	1.79216	3.8	1.94831	7.1	1.05463	4.81	0	-1	0
155	gafa	blunder	23	4	4.58	2.24145	4.42	2.29543	3.8	2.17594	3.66	1.23899	3.14	0	-1	0
156	jałmużna	alms	44	8	4.04	2.12814	4.84	2.22564	3.84	2.27999	4.36	1.36666	3.78	0	-1	0
157	lato	summer	2500	4	3.98	2.59112	4.74	2.29294	4.34	2.19098	7.44	1.48681	7.82	0	-1	0
158	maminsynek	sissy	43	10	4.12	2.22821	4.38	2.11785	3.62	2.09849	3.1	1.43214	3.76	0	-1	0
159	misiek	misiek	15	6	3.9	2.45157	4.24	1.99551	3.68	2.18006	6.62	1.29189	2.71	0	-1	0
160	niefart	bad luck	23	7	4.24	2.07571	4.54	2.16851	3.44	1.80882	3.1875	0.95997	3.14	0	-1	0
161	niezdarność	clumsiness	53	11	4.34	2.19098	4.22	1.65727	4.12	2.3616	3.36	0.963836	3.97	0	-1	0
162	piesek	little dog	512	6	3.68	2.16125	4.5	1.94044	3.6	2.48259	6.82	1.61232	6.24	0	-1	0
163	skrucha	repentance	121	7	4.1	2.27901	4.74	2.31948	4.28	2.36505	4.76	1.23817	4.8	0	-1	0
164	usta	mouth	20800	4	4.28	2.25008	4.88	2.35294	3.92	2.25732	6.6	1.34012	9.94	0	-1	0
165	zapach	fragrance	9963	6	3.7	1.94044	4.66	2.10548	4.26	2.31948	6.8	1.19523	9.21	0	-1	0
166	dowcip	wit	1345	6	5.06	1.98371	4.2	1.92725	3.82	2.12555	6.78	1.35962	7.2	1	-1	0
167	drań	cad	734	4	5.18	2.33597	4.82	2.60839	3.88	2.31799	3	1.03016	6.6	1	-1	0
168	groza	terror	567	5	5.14	2.21323	4.62	2.28473	3.8	2.06032	3.12	1.30368	6.34	1	-1	0
169	hulanka	party	32	7	5.08163	2.27153	4.4	2.37332	3.48	2.12122	5.68	1.16829	3.47	1	-1	0
170	karnawał	carnival	205	8	5.16	2.49375	3.94	2.12286	3.88	2.54462	6.8	0.947607	5.32	1	-1	0
171	kopnięcie	kick	172	9	5.1	2.26103	4.82	2.19173	3.52	1.96126	3.98	1.2204	5.15	1	-1	0
172	młodzież	youth	1703	8	4.66	2.5202	4.5	1.97174	3.98	2.0946	5.68	1.30055	7.44	1	-1	0
173	narkotyk	drug	577	8	5.42	2.49154	4.38	2.57848	3.54	2.28759	3.26	2.06832	6.36	1	-1	0
174	obolałość	ache	5	9	4.64	2.05794	4.7551	1.8089	3.92	2.05873	3.24	1.00122	1.61	1	-1	0
175	piwo	beer	3672	4	4.68	2.39421	4.68	2.1894	3.7	2.50917	6.54	1.56766	8.21	1	-1	0
176	płomień	flame	2856	7	4.9	2.12132	4.92	2.39762	4.3	2.2429	5.92	1.42628	7.96	1	-1	0
177	prędkość	speed	1524	8	4.72	2.49113	4.82	2.10626	4.04	1.78383	5.58	1.05153	7.33	1	-1	0
178	ruchliwość	mobility	101	10	4.78	2.42681	4.88	2.33553	4.06	2.28044	5.8	1.14286	4.62	1	-1	0
179	taniec	dance	1841	6	5.28	2.25008	3.84	2.33308	3.9	2.46816	6.8	1.44279	7.52	1	-1	0
180	ukłucie	prick	735	7	4.58	2.08091	4.92	2.27533	3.52	2.14989	3.61224	1.16934	6.6	1	-1	0
181	chodzenie	going	387	9	3.36	1.98731	5.66	1.98577	3.9	2.38405	5.88	1.20611	5.96	-1	0	0
182	koronka	lace	65	7	3.34	2.16286	5.16	2.07374	3.74	2.30182	6.04	1.39913	4.17	-1	0	0
183	ksiądz	priest	8188	6	3.46	2.18725	5.6	1.97949	3.94	2.4529	4.62	1.57649	9.01	-1	0	0
184	księżyc	moon	5732	7	3.44	1.98114	5.14	1.98987	3.9	2.46816	6.5	1.44632	8.65	-1	0	0
185	kuzyn	nephew	1557	5	3.18	2.02726	4.9	2.05287	3.48	2.13082	6.1	1.24949	7.35	-1	0	0
186	laik	layman	52	4	3.2449	2.01588	5.38776	2.02912	3.5	2.2429	4.42857	0.978945	3.95	-1	0	0
187	lustro	mirror	2292	6	3.08	1.80521	5.66	1.8693	3.8	2.48259	5.52	1.14713	7.74	-1	0	0
188	łańcuch	chain	2149	7	3.28	1.94873	5.52	2.09216	3.9	2.35822	4.56	0.951047	7.67	-1	0	0
189	marazm	marasmus	43	6	3.45652	2.41943	5.42222	2.41669	3.625	2.14004	3.5	1.22474	3.76	-1	0	0
190	motyw	motive	885	5	3.46	1.97133	5.7	1.85439	3.96	2.08943	5.54	1.01439	6.79	-1	0	0
191	odzież	clothing	1304	6	3.32	1.91066	5.8	1.77281	4.2	2.28571	5.71429	1.24164	7.17	-1	0	0
192	opieszałość	tardiness	90	11	3.59184	2.12052	5.14894	1.94466	3.76	2.23662	3.42	1.07076	4.5	-1	0	0
193	pozycja	item	1132	7	3.6	2.2315	5.62	2.11785	4.12	2.32677	5.52	0.838852	7.03	-1	0	0
194	telewizja	television	529	9	3.54	1.94002	5.74	2.20213	3.72	2.33902	5.24	1.42227	6.27	-1	0	0
195	złudzenie	delusion	1359	9	3.56	2.04201	5.04	2.31199	3.56	2.20537	4.22	1.31382	7.21	-1	0	0
196	ciśnienie	pressure	1146	9	4.48	2.27892	5.56	2.02192	3.6	2.21313	4.58	0.970798	7.04	0	0	0
197	dół	pit	24000	3	4.02	2.44524	5.52	2.00245	3.96	2.44081	4.04	1.32419	10.09	0	0	0
198	grupa	group	5460	5	3.9	1.94044	5.44	2.03199	3.9	2.19694	5.84	1.23487	8.61	0	0	0
199	jarzmo	yoke	213	6	4.3125	2.34436	5.56522	1.86967	3.71429	2.02073	4.04167	1.12908	5.36	0	0	0
200	odpływ	ebb	325	6	3.86	2.03048	5.66	1.99602	3.74	2.52182	5.02	1.15157	5.78	0	0	0
201	pakowanie	packaging	131	9	3.92	2.23917	5.8	2	3.5	1.91929	5.38	1.30759	4.88	0	0	0
202	piłka	ball	614	5	4.18	2.31843	5.2	2.08003	3.42	2.46684	5.88	1.27199	6.42	0	0	0
203	posiłek	meal	2523	7	4	1.80702	5.42	1.83047	4.06	2.24436	6.4	1.26168	7.83	0	0	0
204	przyprawy	spices	180	9	3.78	2.25235	5.4	1.97949	3.78	2.02323	6.32	1.0583	5.19	0	0	0
205	rytm	rhythm	2412	4	3.78	2.3412	5.66	2.05645	3.98	2.4784	6.18	1.18992	7.79	0	0	0
206	sąsiad	neighbor	1165	6	3.72	2.06071	5.28	1.89564	3.6	2.44114	5.38	1.06694	7.06	0	0	0
207	sutek	nipple	115	5	4.44	2.28714	5.34	1.90177	3.46	2.36652	5.78	1.6199	4.74	0	0	0
208	szkielet	skeleton	1012	8	3.94	2.44457	5.84	1.77695	3.9	2.31455	4.46	1.37336	6.92	0	0	0
209	tabu	taboo	532	4	4.34	2.20953	5.28	2.44982	4	2.19461	4.48	1.44618	6.28	0	0	0
210	zgorzel	pus	15	7	4.41463	2.77467	5.61111	2.1551	3.46512	2.50094	3.52941	1.48192	2.71	0	0	0
211	absurd	absurd	623	6	4.88	2.20981	5.52	2.39251	3.4	1.67819	4.22	1.34453	6.43	1	0	0
212	kartel	cartel	38	6	4.95556	2.19458	5.54762	2.03868	3.41667	2.28625	3.86667	1.19848	3.64	1	0	0
213	okazja	chance	1914	6	4.62	2.24872	5.08	2.22087	4.5	2.39259	6.72	1.22957	7.56	1	0	0
214	pierś	breast	4421	5	4.48	2.15936	5.26	2.29294	3.76	2.35225	6.36	1.54867	8.39	1	0	0
215	prezerwatywa	condom	13	12	4.76	2.25479	5.7	2.41804	4	2.39046	5.16	1.64577	2.56	1	0	0
216	sport	sport	363	5	4.58	2.54823	5.2	2.13809	4.1	2.56547	6.48	1.51509	5.89	1	0	0
217	sportowiec	athlete	88	10	4.58	2.33946	5.46	2.1779	3.52	1.97164	6.24	1.23817	4.48	1	0	0
218	strzał	shot	3675	6	5.04	2.54719	5.2	2.2315	3.94	2.35961	4.56	1.47302	8.21	1	0	0
219	szybkość	speed	1539	8	5	2.54751	5.08	2.12699	4.04	2.16616	6.16	1.13137	7.34	1	0	0
220	trądzik	acne	32	7	5.22	2.05327	5.94	2.02444	3.48	1.85428	2.64	1.22491	3.47	1	0	0
221	turbo	turbo	30	5	5.06	2.62181	5.7	2.18763	3.78	2.47675	5.76	1.37855	3.4	1	0	0
222	widowiskowość	splendor	18	13	4.74	2.31948	5.34	1.9651	4.18	2.43855	5.82	1.43839	2.89	1	0	0
223	wrzenie	boiling	131	7	5.1	2.64382	5.4	2.22234	3.4	1.65369	5.1	1.32865	4.88	1	0	0
224	zarazki	germs	138	7	5.44	2.14913	5.52	2.21535	3.4	2.01018	3.22	1.16567	4.93	1	0	0
225	zdobycz	prey	1286	7	4.68	2.29854	5.44	1.99141	4.42	2.50787	6.2	0.968904	7.16	1	0	0
226	bandaż	bandage	329	6	3.16	1.8556	6.38	1.87236	3.6	2.09956	4.26	1.33722	5.8	-1	1	0
227	brak	lack	11192	4	3.28	2.3908	5.98	1.78988	4.48	2.56539	3.82	1.33539	9.32	-1	1	0
228	budowa	construction	682	6	3.58	2.25958	6.86	1.92735	3.78	2.2883	5.32	0.793854	6.53	-1	1	0
229	kabel	cable	765	5	3.26	2.00825	6.56	2.10112	3.52	2.36678	4.83673	0.85017	6.64	-1	1	0
230	kliknięcie	click	55	10	3.48	1.98196	5.96	2.37298	3.5	2.11168	5.22	0.953832	4.01	-1	1	0
231	model	model	1609	5	3.6	1.92725	6.1	1.94044	3.54	2.34921	5.44	1.03332	7.38	-1	1	0
232	narzędzie	tool / utensil	1060	9	3.54	2.14961	6.74	1.97753	3.8	2.02031	5.26	0.921622	6.97	-1	1	0
233	obywatel	citizen	1093	8	3.42	1.83047	5.94	2.07423	4.12	2.22821	5.54	1.11043	7	-1	1	0
234	oferta	tender	326	6	3.56	2.00163	6.72	2.00041	4.12	2.0863	5.84	1.28349	5.79	-1	1	0
235	parkiet	dancefloor	263	7	3.74	2.11708	6.3	2.12132	3.56	2.13006	5.78	1.26636	5.57	-1	1	0
236	platforma	platform	320	9	3.48	2.18753	6.30612	2.1814	3.48	2.27892	5.22	1.09339	5.77	-1	1	0
237	płaszczyzna	plate	197	11	3.24	2.19052	6.48	1.87617	3.66	2.32651	5.24	0.846602	5.28	-1	1	0
238	pojazd	vehicle	2686	6	3.42	2.03129	5.9	1.85439	3.62	2.18427	5.58	1.17959	7.9	-1	1	0
239	przyrząd	instrument / utensil	585	8	3.32	1.91066	6.8	1.87355	3.72	2.16691	5.12	0.659004	6.37	-1	1	0
240	wpisywanie	typing	14	10	2.9	1.47427	6.48	1.70521	3.72	2.07059	5.14	0.833238	2.64	-1	1	0
241	autostrada	highway	156	10	4.04	2.13771	5.94	2.26247	3.68	2.3074	5.78	1.38932	5.05	0	1	0
242	bilans	balance	188	6	3.68	2.14229	6.42	1.9282	3.6	1.80702	5.08	0.922286	5.24	0	1	0
243	handel	trade	1301	6	3.7551	2.10684	6.72	1.86307	3.72	1.96956	5.32	0.998775	7.17	0	1	0
244	interes	business	3421	7	4.36	2.20167	7.1	1.99233	3.92	2.44816	5.86	1.21235	8.14	0	1	0
245	jazda	ride	2101	5	4.2	2.20389	6.06	1.99397	3.62	1.98864	5.82	1.13731	7.65	0	1	0
246	królowa	queen	4446	7	4.22	2.25235	6.34	2.1534	3.72	2.1193	6.08	1.53649	8.4	0	1	0
247	lekarz	doctor	6502	6	3.84	2.25298	6.82	2.33597	4.2	2.50713	5.26	1.24228	8.78	0	1	0
248	myśliwiec	fighter	312	9	4.32	2.45315	6.2	1.82946	3.72	2.38225	4.92	1.00691	5.74	0	1	0
249	poniedziałek	Monday	1826	12	4.6	2.35606	5.96	1.95834	4.06	2.48596	3.8	1.42857	7.51	0	1	0
250	przemysł	industry	608	8	4.08	2.17443	6.94	2.43621	3.82	1.96593	5.04	1.17734	6.41	0	1	0
251	sąd	court	3046	3	4.12	2.21903	6.8	1.98977	3.62	1.99888	4.4	1.39971	8.02	0	1	0
252	stronnictwo	party	191	11	4.16	2.25298	5.9	1.98206	4.08	2.37194	4.28	1.26233	5.25	0	1	0
253	waga	weight	429	4	3.7	2.27004	6.02	1.63495	3.8	2.44949	4.72	1.01096	6.06	0	1	0
254	wynajem	rent	65	7	3.88	1.88051	6.74	1.90392	3.94	2.31596	5.06	0.682433	4.17	0	1	0
255	zniżka	discount	17	6	3.96	2.16	5.74	2.16	3.92	2.28	6.82	1.37	2.83	0	1	0
256	bogactwa	riches	1280	8	5.02	2.40314	6.26	2.01838	4.34	2.42108	6.48	1.0349	7.15	1	1	0
257	elektryczność	electricity	363	13	4.72	2.49113	6.62	2.03931	4.16	2.35051	6.08	1.15776	5.89	1	1	0
258	grzywna	fine	41	7	5.16327	2.41822	6.22	1.79898	3.76	2.36091	3.1	1.07381	3.71	1	1	0
259	heretyk	heretic	45	7	4.58	2.33946	6.10417	1.9487	3.64	2.27462	3.93878	1.3755	3.81	1	1	0
260	król	king	14282	4	4.62	2.05923	6.86	1.7958	4.14	2.72562	5.9	1.14731	9.57	1	1	0
261	nóż	knife	6977	3	5.08	2.32853	6.18	2.16361	3.72	2.25913	4.48	1.5285	8.85	1	1	0
262	ofensywa	offensive	131	8	4.82	2.44691	6.46	2.1016	4.12	2.27354	5.3	1.55511	4.88	1	1	0
263	podstępność	craftiness	6	11	4.98	2.42	5.66	1.88	4.38	2.03	3.22	1.15	1.79	1	1	0
264	przebiegłość	cunning	231	12	4.58	2.33072	6.32	1.88917	4.2	2.34738	4.34	1.54669	5.44	1	1	0
265	przemówienie	speech	987	12	4.72	2.13847	7	1.42857	3.66	1.94422	5.16	1.13137	6.89	1	1	0
266	labirynt	maze	1031	8	4.52	2.33203	6.8	2.24063	3.68	2.34251	5.16	0.976458	6.94	1	1	0
267	przemyt	smuggling	180	7	4.6	2.57143	6.68	1.84546	3.95918	2.07122	3.7	1.47427	5.19	1	1	0
268	test	test	768	4	4.68	2.3074	7	2.03038	3.78	2.19731	4.46	0.994064	6.64	1	1	0
269	wojsko	army	2893	6	4.96	2.45748	6.62	2.12747	4.16	2.21645	4.94	1.55721	7.97	1	1	0
270	żołnierz	soldier	5394	8	5.22	2.64413	6.26	2.33701	4.12	2.15369	5.52	1.4032	8.59	1	1	0
271	córka	daughter	6974	5	3.56	2.34877	4.4	2.25877	5.08	2.56221	6.56	1.34255	8.85	-1	-1	1
272	dusza	soul	4362	5	3.54	2.47609	4.22	2.55782	5.7	2.32335	6.18	1.39518	8.38	-1	-1	1
273	dzielnica	district	485	9	3.36	2.02797	5.78	2.03329	4.22	2.39293	5.32	0.867556	6.18	-1	-1	1
274	kościół	church	3652	7	3.54	2.14961	4.46	2.24254	4.42	2.42512	5.24	1.89047	8.2	-1	-1	1
275	łagodność	gentleness	312	9	2.9	2.12132	4.24	1.9437	4.86	2.43285	6.72	1.06981	5.74	-1	-1	1
276	łóżko	bed	4674	5	3.38	2.19359	4.8	2.37332	4.88	2.56061	7.12	1.33463	8.45	-1	-1	1
277	melancholia	melancholia	260	11	2.9	2.5575	4.62	2.42344	4.68	2.3074	4	1.3994	5.56	-1	-1	1
278	nostalgia	nostalgia	118	9	3.2	2.36471	4.82	2.09655	4.58	2.49154	4.66	1.54669	4.77	-1	-1	1
279	odpoczynek	rest	1231	10	2.48	1.92979	4.72	1.85208	5.4	1.94831	7.46	1.34331	7.12	-1	-1	1
280	poezja	poetry	955	6	2.78	1.88755	4.3	2.2429	4.48	2.17818	6.06	1.49024	6.86	-1	-1	1
281	troska	concern	913	6	3.58	2.0907	3.74	2.02847	5.28	2.48292	6.3	1.59399	6.82	-1	-1	1
282	ukojenie	relief	334	8	2.9	2.17828	4.48	2.03279	5.06	2.02444	6.64	1.30556	5.81	-1	-1	1
283	uspokojenie	calm	280	11	2.34	1.72153	5	2.16654	4.54	2.27865	6.66	1.23899	5.63	-1	-1	1
284	zasmucenie	sadness	8	10	4.18	2.2469	3.68	2.0448	4.64	2.14533	3.02	1.09712	2.08	-1	-1	1
285	zmęczenie	fatigue	2044	9	3.5	2.25198	4.9	2.19694	4.62	2.29365	3.28	1.16128	7.62	-1	-1	1
286	cnota	virtue	419	5	4.44	2.36609	4.98	2.34294	5.06	2.31596	6	1.35526	6.04	0	-1	1
287	litość	pity / mercy	2863	6	4.34	1.88019	3.78	2.14086	4.72	2.59544	4.28	1.45742	7.96	0	-1	1
288	nieład	clutter	254	6	4.6	2.26779	4.64	2.09723	4.22	2.2883	3.8	1.34012	5.54	0	-1	1
289	niepewność	uncertainty	1076	10	4.06	2.32476	3.71429	2.44949	4.7	2.28795	3.4	0.880631	6.98	0	-1	1
290	para	couple	3971	4	3.86	2.06041	4.16	2.19796	4.46	2.61245	6.24	1.45069	8.29	0	-1	1
291	przygnębienie	depression	651	13	4.16	2.40204	3.92	1.92555	4.82	2.15416	3	1.37024	6.48	0	-1	1
292	religia	religion	844	7	3.88	2.37882	4.56	2.41728	4.6	2.50713	5.52	1.47413	6.74	0	-1	1
293	samotność	loneliness	1767	9	4.42	2.55622	3.72	2.16691	5.96	2.30315	2.34	1.46538	7.48	0	-1	1
294	skarb	treasure	2460	5	4.2	1.96915	4.76	2.11467	4.48	2.36678	6.84	1.34559	7.81	0	-1	1
295	swoboda	freedom	487	7	4.12	2.49604	4.24	1.84678	5.26	2.22976	6.88	1.18907	6.19	0	-1	1
296	szacunek	respect	2356	8	3.6	2.3819	5.12	2.6236	5.74	2.43118	7.48	1.09246	7.76	0	-1	1
297	ułomność	handicap	98	8	4.38	2.05923	4.92	2.07846	4.36	2.1166	3.08	1.15776	4.58	0	-1	1
298	wiosna	spring	1541	6	4.16	2.55838	5.1	2.21544	4.34	2.16286	7.42	1.29505	7.34	0	-1	1
299	zawiedzenie	disappointment	2	11	4.3	2.14999	4.7	2.06279	4.78	2.26139	3.3	1.6194	0.69	0	-1	1
300	zdziwienie	astonishment	1607	10	4.24	2.14343	4.16	2.05397	4.34	1.84734	4.92	1.02698	7.38	0	-1	1
301	hojność	generosity	128	7	4.54	2.27865	4.2	1.85164	4.66	2.02646	6.68	1.07741	6.74	1	-1	1
302	konflikt	conflict	942	8	5.44	2.33133	5.16	2.12238	4.94	2.43621	3.14	1.1954	6.85	1	-1	1
303	kryzys	crisis	1023	6	5.2	2.39046	4.94	2.59048	5.36	1.99755	3	1.61624	6.93	1	-1	1
304	nieczułość	callousness	37	10	4.86	2.02041	5.08	2.23917	4.8	2.0702	3.2	1.08797	3.61	1	-1	1
305	ogień	fire	11105	5	4.8	2.29463	4.72	2.49113	5.04	1.78383	5.46	1.75208	9.32	1	-1	1
306	oparzenie	scalding	49	9	5.7	2.27004	4.9	2.09226	4.26	2.22976	2.62	1.21033	3.89	1	-1	1
307	podróż	travel	7743	6	4.7	2.66	5.5	1.97	4.7	2.47	7.38	1.4	8.95	1	-1	1
308	podziw	admiration	1709	6	4.94	2.41939	4.22	2.03329	4.68	2.47798	6.94	1.26829	7.44	1	-1	1
309	pośpiech	rush	764	8	5.08	2.40611	4.8	1.92725	4.42	2.43352	3.88	1.18907	6.64	1	-1	1
310	prezent	gift	1648	7	5.06	2.43621	4.52	2.18753	4.72	2.20426	7.36	1.43939	7.41	1	-1	1
311	upadek	fall	1743	6	4.68	2.3771	5.06	2.37684	4.64	2.44749	3.22	1.14802	7.46	1	-1	1
312	uratowanie	rescue	334	10	4.7	2.34955	4.7	2.13092	4.82	2.30961	6.94	1.13227	5.81	1	-1	1
313	wakacje	holiday	1644	7	4.84	2.95103	4.4	2.06032	4.98	2.47015	8.1	1.0351	7.4	1	-1	1
314	werwa	zest	26	5	5.32	2.31622	4.46	2.30536	4.52	1.66892	6.28	0.948468	3.26	1	-1	1
315	witalność	vitality	62	9	4.84	2.54238	4.9	2.41804	4.52	2.13082	6.68	1.09619	4.13	1	-1	1
316	apatia	apathy	147	6	3.3	2.12132	5.12	2.32677	4.44898	2.18957	3.28	1.24605	4.99	-1	0	1
317	azyl	asylum	252	4	3.18	2.03731	5.32653	2.33976	4.84	2.27999	6.26	1.56244	5.53	-1	0	1
318	cierpliwość	patience	1850	11	3.56	2.54879	5.6	2.16654	5.5	2.17828	6.5	1.07381	7.52	-1	0	1
319	dystans	distance	1461	7	3.58	2.15795	6.22	1.89833	4.44	2.34007	4.84	1.20136	7.29	-1	0	1
320	naturalność	naturalness	73	11	3.2	2.24972	5.08	2.05873	5.74	2.17415	6.88	1.33463	4.29	-1	0	1
321	nuda	ennui	534	4	2.58	1.9597	5.98	1.59706	4.24	2.30846	3.1	1.26572	6.28	-1	0	1
322	początek	start	5120	8	3.66	2.16286	5.38	2.08875	5.08	2.12699	6	1.19523	8.54	-1	0	1
323	przysługa	favor	119	9	3.52	1.78703	5.46	2.19657	4.64	2.10694	6.08	1.06599	4.78	-1	0	1
324	środowisko	environment	745	10	3.28	1.91706	5.82	2.00703	4.48	2.06269	6.14	1.1954	6.61	-1	0	1
325	uczynek	deed	376	7	3.68	2.0448	5.2	2.36471	5.04	2.04999	6.08	1.12195	5.93	-1	0	1
326	wada	defect	211	4	4.12	2.12507	5.86	2.05049	4.46	2.00214	3.3	1.0351	5.35	-1	0	1
327	wola	will	2809	4	3.56	2.30492	5.68	2.38567	4.78	2.77224	6.04	1.21151	7.94	-1	0	1
328	wyrozumiałość	forbearance	252	13	3.56	1.96042	5.02	1.83492	5.24	2.45415	6.8	1.08797	5.53	-1	0	1
329	zgodność	compatibility	202	8	3.44	2.30492	5.86	2.38199	5.1	2.40959	6.32	0.935469	5.31	-1	0	1
330	ziemia	earth	8391	6	3.22	2.02323	5.82	1.81479	4.84	2.27999	5.74	1.29063	9.03	-1	0	1
331	akceptacja	acceptance	98	10	4.1	2.36686	5.82	2.35337	5.16	2.50192	7.2	1.10657	4.58	0	0	1
332	alarm	alert / alarm	1646	5	4.48	2.35814	5.32	2.32502	4.8	2.53144	4.16	1.25129	7.41	0	0	1
333	błąd	mistake	5631	4	4.34	2.35268	5.46	2.02243	4.78	2.42681	3.38	1.12286	8.64	0	0	1
334	jedzenie	food	4108	8	4.1	2.20621	5.24	2.05595	5.22	2.51761	6.98	1.40683	8.32	0	0	1
335	kłopot	trouble	2289	6	4.54	2.26968	5.48	2.20611	4.9	2.40111	3.3	1.32865	7.74	0	0	1
336	obojętność	indifference	1054	10	3.42	2.01109	5.34	2.23707	5	2.34738	3.98	1.5451	6.96	0	0	1
337	prywatność	privacy	214	10	3.9	2.26103	5.42	2.05128	5.04	2.25841	6.42	1.16216	5.37	0	0	1
338	przełom	breakthrough	360	7	4.68	2.4944	5.58	2.29543	4.94	2.61401	6	1.51186	5.89	0	0	1
339	rezygnacja	resignation	292	10	3.62	2.13704	5.32	2.16125	4.52	2.21535	3.04	1.21151	5.68	0	0	1
340	siła	force	6286	4	4.38	2.52247	5.72	2.35641	5.4	2.42437	6.54	1.38814	8.75	0	0	1
341	singiel	single	6	7	3.84	2.44415	5	2.03038	4.1	2.34955	4.88	1.42342	1.79	0	0	1
342	sumienie	conscience	1615	8	3.86	2.24981	5.04	2.47403	5.98	2.26319	5.38	1.3536	7.39	0	0	1
343	śpiączka	coma	53	8	4.02	2.50298	5.36	1.89263	4.32	2.59859	2.44	1.26427	3.97	0	0	1
344	tajemnica	secret	2540	9	4.22	2.2883	5.22	2.188	5.36	2.31904	5.88	1.42342	7.84	0	0	1
345	zachęta	incentive	95	7	4.18	2.21027	5.12	1.82544	4.84	1.95208	6.42	0.970798	4.55	0	0	1
346	dobrobyt	prosperity	333	8	4.46	2.19657	5.5	2.23379	4.86	2.23159	7.06	1.20221	5.81	1	0	1
347	karabin	rifle	2600	7	4.98	2.52732	5.78	2.06319	4.44	2.58851	3.24	1.40785	7.86	1	0	1
348	moc	power	8066	3	5.26	2.48103	5.8	2.31234	4.84	2.52627	6.76	1.34862	9	1	0	1
349	ofiara	victim	1648	6	5.18	2.50461	5.04	2.21276	4.8	2.27677	2.8	1.2289	7.41	1	0	1
350	oryginalność	originality	134	12	4.5	2.27004	5.38	2.27578	5.08	2.23917	6.84	1.29929	4.9	1	0	1
351	oszust	crook	306	6	5.32	2.31622	5.48	2.03279	4.42	1.9282	2.42	1.19676	5.72	1	0	1
352	pomyłka	blunder	1065	7	4.84	2.10306	5.2	2.06032	4.72	2.3127	3.96	1.10583	6.97	1	0	1
353	promocja	promotion	61	8	4.56	2.40034	5.68	2.02474	4.24	2.42066	6.7	1.5017	4.11	1	0	1
354	protest	protest	624	7	4.88	2.42133	5.56	2.49211	4.58	2.2686	4.10204	1.24574	6.44	1	0	1
355	rozwód	divorce	637	6	5.58	2.45024	5.22	2.12171	4.84	2.74315	2.38	1.427	6.46	1	0	1
356	spór	dispute	980	4	4.78	2.44357	5.04	2.49865	4.64	2.18305	3.54	1.0919	6.89	1	0	1
357	uwolnienie	release	563	10	4.74	2.64814	5.48	1.90852	4.7	2.41804	6.56	1.32727	6.33	1	0	1
358	wyzwolenie	release	406	10	4.74	2.60932	5.18	2.265	4.28	2.49931	6.74	1.41147	6.01	1	0	1
359	wyzysk	exploitation	82	6	5.26	2.41433	5.64	2.18305	4.52	2.49277	3.04	1.293	4.41	1	0	1
360	zniewaga	insult	118	8	5.18	2.5	4.72	2.26	4.82	2.51	2.8	1.16	4.77	1	0	1
361	czekanie	waiting	690	8	3.8	2.36471	5.88	1.81423	4.88	2.06664	4	1.38505	6.54	-1	1	1
362	godzina	hour	4687	7	3.14	2.12862	6.34	1.84734	4.5	2.38405	5.16	0.888934	8.45	-1	1	1
363	jednostka	unit	919	9	3	2.22234	6.6	1.85164	4.6	2.47436	5.02	1.15157	6.82	-1	1	1
364	lekarstwo	cure	1126	9	3.52	2.10189	6.82	1.87017	4.98	2.59112	5.4	1.6413	7.03	-1	1	1
365	lekcja	lesson	575	6	3.24	1.93317	6.8	1.95876	4.7	2.00255	4.98	0.979171	6.35	-1	1	1
366	metoda	method	1244	6	3.5	2.15946	6.91837	2.08003	5.26	2.34573	5.6	1.08797	7.13	-1	1	1
367	natura	nature	2456	6	3.38	2.21212	5.04	2.07964	4.6	2.43277	6.98	1.34756	7.81	-1	1	1
368	obserwowanie	observation	219	12	3.56	2.10112	6.76	1.61068	4.28	2.19499	5.42	1.08965	5.39	-1	1	1
369	opcja	option	57	5	3.64	2.00774	6.48	2.20611	4.26	1.88236	5.6	1.10657	4.04	-1	1	1
370	opinia	opinion	1268	6	3.48	1.96126	6.72	1.86307	4.82	1.89187	5.24	1.06061	7.15	-1	1	1
371	powaga	seriousness	440	6	3.48	1.99223	6.94	1.83403	5.32	2.00448	5.28	1.26233	6.09	-1	1	1
372	rutyna	routine	130	6	2.52	1.61927	6.06	1.87801	3.74	2.29294	3.56	1.23156	4.87	-1	1	1
373	szczegół	detail	1358	8	3.5	1.97174	6.2	2.06032	4.48	2.71233	5.44	0.972269	7.21	-1	1	1
374	wiek	century	4856	4	3.56	1.86438	6.02	2.06516	5.06	2.43621	5.12	0.798979	8.49	-1	1	1
375	zasada	rule	1241	6	3.16	1.76543	6.82	2.03731	4.58	2.0907	5.4	1.08797	7.12	-1	1	1
376	cel	target	8026	3	3.92	2.22087	7.12	1.79159	6.1	2.16889	6.54	1.12866	8.99	0	1	1
377	cena	price	1390	4	3.88	1.74543	6.6	1.98977	5.14	2.25886	4.64	1.1205	7.24	0	1	1
378	dyscyplina	discipline	384	10	3.96	2.24935	6.44	2.15861	4.74	2.41433	5.46	1.43157	5.95	0	1	1
379	granica	border	1034	7	4.14	1.98987	6.72	1.71476	4.54	2.4429	5.12	0.895339	6.94	0	1	1
380	konsekwencja	consequence	96	12	3.74	2.27506	6.58	1.9597	5.62	2.05923	4.84	1.58256	4.56	0	1	1
381	kontrola	control	672	8	3.92	2.24826	6.56	1.99141	4.38	2.415	4.56	1.38741	6.51	0	1	1
382	obmyślanie	conceiving	20	10	3.82	2.44691	6.98	2.08483	4.6	2.08982	5.44	1.05289	3	0	1	1
383	ochrona	protection	618	7	4.16327	2.38351	6.44	2.04201	4.22	2.39293	5.88	1.17178	6.43	0	1	1
384	powinność	should	368	9	4.12	2.22821	6.26	1.91461	4.82	2.09655	4.94	1.3311	5.91	0	1	1
385	powód	reason	4984	5	3.96	2.17556	6.72	2.09021	4.72	2.49931	5.22	0.815413	8.51	0	1	1
386	przekonywanie	convincing	53	13	4.14	1.88452	6.34	1.69766	4.7	2.29685	5.22	0.974993	3.97	0	1	1
387	start	start	618	5	4.08	2.26635	6.06	1.91034	4.26	2.22976	5.82	1.30447	6.43	0	1	1
388	umowa	agreement	837	5	3.84	2.27102	7.06	1.69525	4.82	2.2469	5.52	0.973946	6.73	0	1	1
389	uwaga	note	3261	5	4.42	2.34816	6	2.17594	5.02	2.28116	4.88	1.04276	8.09	0	1	1
390	wartość	value	3310	7	3.96	2.20352	6.04	2.18492	4.88	2.41289	6.36	1.19112	8.1	0	1	1
391	ambicja	ambition	398	7	5.14	2.39054	6.14	2.34747	6.08	1.80521	6.85714	1.09924	5.99	1	1	1
392	awans	promotion	658	5	4.96	2.30315	6.44	2.0816	4.9	2.42647	7.16	1.31491	6.49	1	1	1
393	egzaminy	exams	340	8	5.6	2.16654	7.02	2.15227	4.88	2.47963	3.6	1.38505	5.83	1	1	1
394	geniusz	genius	936	7	4.76	2.43746	7.48	2.47634	5.42	2.11013	7.22	1.37455	6.84	1	1	1
395	kara	penalty/ punishment	2214	4	5.3	2.20621	6.14	2.0001	4.52	2.28786	2.92	0.986439	7.7	1	1	1
396	karaluch	cockroach	116	8	6.02	2.56738	5.9	2.70487	4.68	2.84598	1.96	1.293	4.75	1	1	1
397	lider	leader	90	5	4.5	2.73488	6.58	2.24145	4.68	2.05476	6.22	1.21706	4.5	1	1	1
398	manipulacja	manipulation	53	11	4.7	2.19694	6.66	2.19098	4.88	2.05675	3.38	1.45532	3.97	1	1	1
399	obrońca	defender	564	7	4.64	2.17368	5.88	2.22821	4.46	2.27865	6.3	0.994885	6.34	1	1	1
400	piątka	five / A grade	572	6	4.56	2.03199	5.9	2.09226	4.34	2.41264	6.66	1.34938	6.35	1	1	1
401	płaca	wage	63	5	4.26531	2.07942	6.81633	2.0884	5.04	2.67231	6.16	1.23487	4.14	1	1	1
402	poprawka	amendment	121	8	4.52	2.08238	5.98	1.86799	4.46	2.14961	3.9	1.59399	4.8	1	1	1
403	sesja	session	253	5	5.06	2.63733	6.38	2.2668	4.54	2.40077	3.76	1.95417	5.53	1	1	1
404	trudność	hitch	695	8	4.94	2.11322	6.28	1.90638	4.64	2.07768	3.74	0.964894	6.54	1	1	1
405	władza	authority	2056	6	4.76	2.48719	6.82	2.21027	5.04	2.42403	5.18	1.57389	7.63	1	1	1

## Sheet: ANOVA
	Arousal	Origin	S. significance	Valence	Frequency	Number of letters
Arousal, main effect for groups of words	F(2,378) = 725.741, p<0.001 η2 = 0.793	F(2,378) = 1.084, p = 0.339 η2 = 0.006	F(2,378) = .241, p = 0.786 η2 = 0.001	F(2,378) = 2.661, p = 0.071 η2 = 0.014	F(2,378) = 1.811, p = 0.165 η2 = 0.009	F(2,378) = .645, p = 0.525 η2 = 0.003
Origin, main effect for groups of words	F(2,378) = 1.189, p = 0.306 η2 = 0.006	F(2,378) = 826.046, p<0.001 η2 = 0.814	F(2,378) = .126, p = 0.882 η2 = 0.001	F(2,378) = 1.377, p = 0.254 η2 = 0.007	F(2,378) = .078, p = 0.925 η2 <0.001	F(2,378) = .404, p = 0.668 η2 = 0.002
S. significance, main effect for groups of words	F(2,378) = .719, p = 0.488 η2 = 0.004	F(2,378) = .386, p = 0.680 η2 = 0.002	F(2,378) = 807.099, p<0.001 η2 = 0.810	F(2,378) = 2.664, p = 0.071 η2 = 0.014	F(2,378) = .292, p = 0.747 η2 = 0.002	F(2,378) = 1.856, p = 0.158 η2 = 0.010
Arousal and origin interaction	F(4,378) = .568, p = 0.686 η2 = 0.006	F(4,378) = 1.059, p = 0.377 η2 = 0.011	F(4,378) = 1.296, p = 0.271 η2 = 0.014	F(4,378) = .441, p = 0.779 η2 = 0.005	F(4,378) = .518, p = 0.723 η2 = 0.005	F(4,378) = .165, p = 0.956 η2 = 0.002
Arousal and s. significance interaction	F(4,378) = 1.669, p = 0.156 η2 = 0.017	F(4,378) = .952, p = 0.434 η2 = 0.010	F(4,378) = 1.502, p = 0.201 η2 = 0.016	F(4,378) = .453, p = 0.770 η2 = 0.005	F(4,378) = .450, p = 0.772 η2 = 0.005	F(4,378) = 1.037, p = 0.388 η2 = 0.011
Origin and s. significance interaction	F(4,378) = .328, p = 0.859 η2 = 0.003	F(4,378) = 1.469, p = 0.211 η2 = 0.015	F(4,378) = 1.026, p = 0.394 η2 = 0.011	F(4,378) = .347, p = 0.846 η2 = 0.004	F(4,378) = .218, p = 0.929 η2 = 0.002	F(4,378) = 1.183, p = 0.318 η2 = 0.012
Arousal, Origin and s. significance interaction	F(8,378) = .753, p = 0.644 η2 = 0.016	F(8,378) = 1.431, p = 0.182 η2 = 0.029	F(8,378) = .759, p = 0.639 η2 = 0.016	F(8,378) = .530, p = 0.834 η2 = 0.011	F(8,378) = .552, p = 0.817 η2 = 0.012	F(8,378) = .059, p = 01.000 η2 = 0.001

## Sheet: ANOVA - arousal groups
Arousal - low	Arousal	Origin	S. significance	Valence	Number of letters	Frequency
Origin, main effect for groups of words	F(2,378) = 0.09, p = 0.914 η2 = 0.001	F(2,378) = 210.898, p < 0.001 η2 = 0.77	F(2,378) = 1.063, p = 0.349 η2 = 0.017	F(2,378) = 0.891, p = 0.413 η2 = 0.014	F(2,378) = 0.072, p = 0.93 η2 = 0.001	F(2,378) = 0.058, p = 0.944 η2 = 0.001
S. significance, main effect for groups of words	F(2,378) = 1.011, p = 0.367 η2 = 0.016	F(2,378) = 0.715, p = 0.491 η2 = 0.011	F(2,378) = 251.229, p < 0.001 η2 = 0.8	F(2,378) = 2.783, p = 0.066 η2 = 0.042	F(2,378) = 0.34, p = 0.712 η2 = 0.005	F(2,378) = 0.412, p = 0.663 η2 = 0.006
Valence and s. significance interaction	F(4,378) = 1.184, p = 0.321 η2 = 0.036	F(4,378) = 0.949, p = 0.438 η2 = 0.029	F(4,378) = 0.396, p = 0.811 η2 = 0.012	F(4,378) = 0.596, p = 0.666 η2 = 0.019	F(4,378) = 0.263, p = 0.901 η2 = 0.008	F(4,378) = 0.523, p = 0.719 η2 = 0.016
Arousal - medium	Arousal	Origin	S. significance	Valence	Number of letters	Frequency
Origin, main effect for groups of words	F(2,378) = 1.338, p = 0.266 η2 = 0.021	F(2,378) = 369.778, p < 0.001 η2 = 0.854	F(2,378) = 0.208, p = 0.813 η2 = 0.003	F(2,378) = 0.054, p = 0.947 η2 = 0.001	F(2,378) = 0.545, p = 0.581 η2 = 0.009	F(2,378) = 0.552, p = 0.577 η2 = 0.009
S. significance, main effect for groups of words	F(2,378) = 0.18, p = 0.836 η2 = 0.003	F(2,378) = 1.022, p = 0.363 η2 = 0.016	F(2,378) = 263.714, p < 0.001 η2 = 0.807	F(2,378) = 0.477, p = 0.622 η2 = 0.008	F(2,378) = 0.391, p = 0.677 η2 = 0.006	F(2,378) = 2.272, p = 0.107 η2 = 0.035
Origin and s. significance interaction	F(4,378) = 0.331, p = 0.856 η2 = 0.01	F(4,378) = 1.658, p = 0.164 η2 = 0.05	F(4,378) = 0.887, p = 0.474 η2 = 0.027	F(4,378) = 0.266, p = 0.899 η2 = 0.008	F(4,378) = 0.164, p = 0.956 η2 = 0.005	F(4,378) = 0.301, p = 0.877 η2 = 0.009
Arousal - high	Arousal	Origin	S. significance	Valence	Number of letters	Frequency
Origin, main effect for groups of words	F(2,378) = 1.011, p = 0.367 η2 = 0.016	F(2,378) = 276.857, p < 0.001 η2 = 0.815	F(2,378) = 1.659, p = 0.194 η2 = 0.026	F(2,378) = 1.157, p = 0.318 η2 = 0.018	F(2,378) = 0.427, p = 0.653 η2 = 0.007	F(2,378) = 0.098, p = 0.907 η2 = 0.002
S. significance, main effect for groups of words	F(2,378) = 2.289, p = 0.106 η2 = 0.035	F(2,378) = 0.59, p = 0.556 η2 = 0.009	F(2,378) = 301.92, p < 0.001 η2 = 0.827	F(2,378) = 0.997, p = 0.372 η2 = 0.016	F(2,378) = 0.517, p = 0.598 η2 = 0.008	F(2,378) = 1.177, p = 0.312 η2 = 0.018
Origin and s. significance interaction	F(4,378) = 0.308, p = 0.872 η2 = 0.01	F(4,378) = 1.905, p = 0.114 η2 = 0.057	F(4,378) = 1.356, p = 0.253 η2 = 0.041	F(4,378) = 0.55, p = 0.699 η2 = 0.017	F(4,378) = 1.512, p = 0.203 η2 = 0.046	F(4,378) = 0.488, p = 0.744 η2 = 0.015

## Sheet: ANOVA - origin groups
Origin - Low	Arousal	Origin	S. significance	Valence	Number of letters	Frequency
Arousal, main effect for groups of words	F(2,378) = 184.883, p < 0.001 η2 = 0.746	F(2,378) = 1.196, p = 0.306 η2 = 0.019	F(2,378) = 0.333, p = 0.717 η2 = 0.005	F(2,378) = 0.441, p = 0.644 η2 = 0.007	F(2,378) = 0.3, p = 0.741 η2 = 0.005	F(2,378) = 0.374, p = 0.689 η2 = 0.006
S. significance, main effect for groups of words	F(2,378) = 0.534, p = 0.587 η2 = 0.008	F(2,378) = 1.793, p = 0.171 η2 = 0.028	F(2,378) = 241.682, p < 0.001 η2 = 0.793	F(2,378) = 0.3, p = 0.741 η2 = 0.005	F(2,378) = 0.171, p = 0.843 η2 = 0.003	F(2,378) = 2.203, p = 0.115 η2 = 0.034
Arousal and S. significance interaction	F(4,378) = 1.598, p = 0.179 η2 = 0.048	F(4,378) = 1.83, p = 0.127 η2 = 0.055	F(4,378) = 0.62, p = 0.649 η2 = 0.019	F(4,378) = 0.351, p = 0.843 η2 = 0.011	F(4,378) = 0.49, p = 0.743 η2 = 0.015	F(4,378) = 0.208, p = 0.934 η2 = 0.007
Origin - Medium	Arousal	Origin	S. significance	Valence	Number of letters	Frequency
Arousal, main effect for groups of words	F(2,378) = 287.465, p < 0.001 η2 = 0.82	F(2,378) = 1.875, p = 0.158 η2 = 0.029	F(2,378) = 1.344, p = 0.264 η2 = 0.021	F(2,378) = 1.285, p = 0.28 η2 = 0.02	F(2,378) = 1.588, p = 0.208 η2 = 0.025	F(2,378) = 0.653, p = 0.522 η2 = 0.01
S. significance, main effect for groups of words	F(2,378) = 0.455, p = 0.636 η2 = 0.007	F(2,378) = 0.683, p = 0.507 η2 = 0.011	F(2,378) = 298.835, p < 0.001 η2 = 0.826	F(2,378) = 1.633, p = 0.199 η2 = 0.025	F(2,378) = 0.106, p = 0.899 η2 = 0.002	F(2,378) = 1.697, p = 0.187 η2 = 0.026
Arousal and S. significance interaction	F(4,378) = 0.119, p = 0.976 η2 = 0.004	F(4,378) = 1.012, p = 0.404 η2 = 0.031	F(4,378) = 1.412, p = 0.234 η2 = 0.043	F(4,378) = 0.87, p = 0.484 η2 = 0.027	F(4,378) = 0.145, p = 0.965 η2 = 0.005	F(4,378) = 0.559, p = 0.693 η2 = 0.017
Origin - High	Arousal	Origin	S. significance	Valence	Number of letters	Frequency
Arousal, main effect for groups of words	F(2,378) = 298.132, p < 0.001 η2 = 0.826	F(2,378) = 0.572, p = 0.566 η2 = 0.009	F(2,378) = 1.185, p = 0.309 η2 = 0.018	F(2,378) = 2.874, p = 0.06 η2 = 0.044	F(2,378) = 0.401, p = 0.671 η2 = 0.006	F(2,378) = 0.004, p = 0.996 η2 < 0.001
S. significance, main effect for groups of words	F(2,378) = 0.32, p = 0.727 η2 = 0.005	F(2,378) = 0.742, p = 0.478 η2 = 0.012	F(2,378) = 271.016, p < 0.001 η2 = 0.811	F(2,378) = 2.218, p = 0.113 η2 = 0.034	F(2,378) = 0.676, p = 0.51 η2 = 0.011	F(2,378) = 0.466, p = 0.629 η2 = 0.007
Arousal and s. significance interaction	F(4,378) = 1.139, p = 0.341 η2 = 0.035	F(4,378) = 0.932, p = 0.448 η2 = 0.029	F(4,378) = 1.021, p = 0.399 η2 = 0.031	F(4,378) = 0.187, p = 0.945 η2 = 0.006	F(4,378) = 1.455, p = 0.22 η2 = 0.044	F(4,378) = 0.392, p = 0.814 η2 = 0.012

## Sheet: ANOVA - s. significance groups
Subjective significance - low	Arousal	Origin	S. significance	Valence	Number of letters	Frequency
Arousal, main effect for groups of words	F(2,378) = 192.957, p < 0.001 η2 = 0.754	F(2,378) = 2.555, p = 0.082 η2 = 0.039	F(2,378) = 0.276, p = 0.759 η2 = 0.004	F(2,378) = 2.169, p = 0.119 η2 = 0.033	F(2,378) = 1.525, p = 0.222 η2 = 0.024	F(2,378) = 0.752, p = 0.474 η2 = 0.012
Origin, main effect for groups of words	F(2,378) = 0.354, p = 0.703 η2 = 0.006	F(2,378) = 283.333, p < 0.001 η2 = 0.818	F(2,378) = 1.554, p = 0.215 η2 = 0.024	F(2,378) = 2.183, p = 0.117 η2 = 0.033	F(2,378) = 0.216, p = 0.806 η2 = 0.003	F(2,378) = 0.7, p = 0.499 η2 = 0.011
Arousal and origin interaction	F(4,378) = 0.502, p = 0.734 η2 = 0.016	F(4,378) = 0.836, p = 0.505 η2 = 0.026	F(4,378) = 0.488, p = 0.745 η2 = 0.015	F(4,378) = 0.428, p = 0.788 η2 = 0.013	F(4,378) = 0.522, p = 0.72 η2 = 0.016	F(4,378) = 0.067, p = 0.992 η2 = 0.002
Subjective significance - medium	Arousal	Origin	S. significance	Valence	Number of letters	Frequency
Arousal, main effect for groups of words	F(2,378) = 324.885, p < 0.001 η2 = 0.838	F(2,378) = 0.141, p = 0.869 η2 = 0.002	F(2,378) = 2.693, p = 0.072 η2 = 0.041	F(2,378) = 0.356, p = 0.702 η2 = 0.006	F(2,378) = 0.674, p = 0.512 η2 = 0.011	F(2,378) = 1.408, p = 0.249 η2 = 0.022
Origin, main effect for groups of words	F(2,378) = 1.31, p = 0.274 η2 = 0.02	F(2,378) = 347.974, p < 0.001 η2 = 0.847	F(2,378) = 0.883, p = 0.416 η2 = 0.014	F(2,378) = 0.152, p = 0.859 η2 = 0.002	F(2,378) = 0.024, p = 0.976 η2 < 0.001	F(2,378) = 1.092, p = 0.339 η2 = 0.017
Arousal and origin interaction	F(4,378) = 0.252, p = 0.908 η2 = 0.008	F(4,378) = 1.124, p = 0.348 η2 = 0.034	F(4,378) = 1.331, p = 0.262 η2 = 0.041	F(4,378) = 0.259, p = 0.903 η2 = 0.008	F(4,378) = 0.509, p = 0.729 η2 = 0.016	F(4,378) = 0.101, p = 0.982 η2 = 0.003
Subjective significance - high	Arousal	Origin	S. significance	Valence	Number of letters	Frequency
Arousal, main effect for groups of words	F(2,378) = 241.523, p < 0.001 η2 = 0.793	F(2,378) = 0.54, p = 0.584 η2 = 0.008	F(2,378) = 0.938, p = 0.394 η2 = 0.015	F(2,378) = 1.24, p = 0.293 η2 = 0.019	F(2,378) = 0.439, p = 0.646 η2 = 0.007	F(2,378) = 0.56, p = 0.573 η2 = 0.009
Origin, main effect for groups of words	F(2,378) = 0.446, p = 0.641 η2 = 0.007	F(2,378) = 230.574, p < 0.001 η2 = 0.785	F(2,378) = 0.131, p = 0.877 η2 = 0.002	F(2,378) = 0.368, p = 0.693 η2 = 0.006	F(2,378) = 0.524, p = 0.593 η2 = 0.008	F(2,378) = 0.96, p = 0.386 η2 = 0.015
Arousal and origin interaction	F(4,378) = 1.139, p = 0.341 η2 = 0.035	F(4,378) = 1.701, p = 0.154 η2 = 0.051	F(4,378) = 1.066, p = 0.376 η2 = 0.033	F(4,378) = 0.663, p = 0.619 η2 = 0.021	F(4,378) = 0.669, p = 0.615 η2 = 0.021	F(4,378) = 0.112, p = 0.978 η2 = 0.004

## Sheet: Descriptive Stats
Level of Subjective Significance	Level of Origin	-1								0								1								Total
	Level of Arousal	-1		0		1		Total		-1		0		1		Total		-1		0		1		Total		-1		0		1		Total
		M	SD	M	SD	M	SD	M	SD	M	SD	M	SD	M	SD	M	SD	M	SD	M	SD	M	SD	M	SD	M	SD	M	SD	M	SD	M	SD
-1	Arousal	3.37867	0.332649	4.1403	0.375242	4.78177	0.567637	4.10025	0.720365	3.34335	0.265438	4.10748	0.227638	4.87867	0.413035	4.10983	0.703553	3.4	0.243897	4.06161	0.238436	4.69832	0.25303	4.05331	0.587152	3.374	0.277691	4.10313	0.283627	4.78625	0.427468	4.0878	0.668387
	Origin	4.79333	0.357984	4.71174	0.262111	4.68226	0.308882	4.72911	0.308626	5.59333	0.356704	5.44648	0.244534	5.46639	0.244743	5.50207	0.287918	6.41867	0.409701	6.45721	0.339369	6.19515	0.354372	6.35701	0.379026	5.60178	0.764851	5.53848	0.775353	5.44793	0.692596	5.5294	0.742303
	Subjective Significance	3.14133	0.385781	3.17613	0.367842	3.23333	0.292053	3.1836	0.344989	3.188	0.373156	3.09552	0.328199	3.0523	0.268829	3.11194	0.323805	3.11333	0.299968	3.01867	0.291446	3.048	0.374608	3.06	0.319232	3.14756	0.348224	3.09677	0.329514	3.11121	0.320023	3.11851	0.330996
	Valence	5.268	0.964744	5.06768	1.17363	5.02533	1.24551	5.12034	1.11331	4.756	0.720801	4.98455	1.00197	4.39802	1.30654	4.71285	1.04283	5.04667	0.449041	4.87571	0.655505	4.46863	0.929768	4.797	0.732157	5.02356	0.75536	4.97598	0.949075	4.63066	1.17996	4.87673	0.98548
	Number of Letters	7	2.591	6.6	2.694	6.67	1.839	6.76	2.356	7.07	1.907	6.2	1.699	6.47	2.134	6.58	1.913	7.33	2.257	7	1.852	7	2.39	7.11	2.134	7.13	2.222	6.6	2.104	6.71	2.096	6.81	2.138
	Frequency (LN converted)	6.3175	1.61301	6.2564	1.97953	6.1789	1.32744	6.2509	1.62438	5.7108	2.13745	6.1478	1.98302	5.7239	1.62152	5.8608	1.89304	7.0614	1.75372	5.921	1.99553	5.5756	1.88538	6.186	1.94649	6.3632	1.89	6.1084	1.94551	5.8262	1.61111	6.0993	1.82114
0	Arousal	3.50207	0.441146	4.08239	0.244018	4.95878	0.265649	4.18108	0.68557	3.39422	0.154539	4.07248	0.264303	4.8757	0.272165	4.11413	0.65452	3.39867	0.210505	4.00422	0.173285	4.81755	0.233566	4.09241	0.630153	3.43165	0.293528	4.07196	0.251432	4.88401	0.258487	4.12921	0.653315
	Origin	4.76618	0.326283	4.61426	0.218358	4.56634	0.349884	4.64893	0.308897	5.43326	0.287288	5.50509	0.190752	5.42584	0.242807	5.45473	0.240631	6.36707	0.333011	6.528	0.356475	6.46961	0.374092	6.40556	0.379298	5.52217	0.732336	5.49978	0.787488	5.48726	0.849487	5.50307	0.785426
	Subjective Significance	3.68667	0.296808	3.86226	0.277508	3.82267	0.235174	3.79053	0.275527	3.807	0.211979	3.73863	0.220809	3.82244	0.380619	3.78936	0.277962	3.748	0.283831	4.83733	0.496034	3.98795	0.257888	3.85465	0.2606	3.74722	0.265385	3.80963	0.231812	3.87769	0.301779	3.81151	0.271172
	Valence	5.18073	1.08181	5.28765	1.641	5.05282	1.49646	5.17373	1.39684	5.12019	0.945623	5.15407	0.920301	5.23378	1.27088	5.16935	1.03452	5.17445	0.534801	5.36267	0.588503	4.78525	1.01708	5.05857	0.805725	5.15846	0.865247	5.21924	1.14887	5.02395	1.26107	5.13388	1.09915
	Number of Letters	6.93	2.154	6.53	2.232	7.07	1.792	6.84	2.033	6.93	1.87	6.2	1.935	7.33	2.469	6.82	2.114	7.33	2.127	7.33	2.968	7.87	3.044	7.44	2.546	7.07	2.016	6.62	2.219	7.42	2.454	7.04	2.244
	Frequency (LN converted)	5.7565	2.03992	5.2127	2.33521	6.1143	1.81012	5.6945	2.05966	6.4831	1.68282	6.4466	1.7957	5.4151	2.00363	6.1149	1.85878	6.197	1.57711	6.4906	1.67416	6.2219	2.14022	6.2825	1.7891	6.1455	1.76291	6.0293	2.01078	5.9171	1.97691	6.0306	1.90792
1	Arousal	3.20933	0.486731	4.184	0.258147	4.98	0.320535	4.12444	0.815786	3.42933	0.337458	4.112	0.347793	4.95067	0.333969	4.164	0.711408	3.36533	0.314367	4.00422	0.173285	4.91502	0.45974	4.09486	0.722359	3.33467	0.389601	4.10007	0.273546	4.94856	0.368989	4.12777	0.746227
	Origin	4.544	0.515652	4.43162	0.506473	4.77067	0.364407	4.5821	0.478341	5.56177	0.366963	5.36267	0.230635	5.38	0.30771	5.43481	0.313357	6.42656	0.518551	6.528	0.356475	6.42776	0.469603	6.46077	0.445499	5.51078	0.904673	5.44076	0.944039	5.52614	0.78837	5.49256	0.8757
	Subjective Significance	4.82933	0.406649	4.78933	0.516519	4.73733	0.2717	4.78533	0.403043	4.85793	0.427323	4.95733	0.457376	4.652	0.236619	4.82242	0.398765	4.67067	0.410078	4.83733	0.496034	4.83733	0.445861	4.78178	0.448732	4.78598	0.413718	4.86133	0.484607	4.74222	0.332298	4.79651	0.414743
	Valence	5.68133	1.38307	4.96667	1.77069	5.392	1.97028	5.34667	1.71159	5.55733	1.29396	5.06667	1.57405	4.59614	1.90471	5.07338	1.62263	5.21333	0.751101	5.36267	0.588503	5.00114	1.74934	5.19238	1.13397	5.484	1.16661	5.132	1.38747	4.99643	1.86311	5.20414	1.50377
	Number of Letters	8	2.171	7.67	2.526	7.27	1.668	7.64	2.123	7.47	2.9	7.53	2.1	7.2	2.305	7.4	2.406	6.93	1.981	7.33	2.968	6.67	1.799	6.98	2.271	7.47	2.37	7.51	2.501	7.04	1.918	7.34	2.27
	Frequency (LN converted)	6.5389	1.7509	6.4838	1.88946	6.3895	1.87794	6.4707	1.79927	6.3286	1.4398	6.3241	1.99935	6.205	1.3358	6.2859	1.58196	6.6988	1.22751	6.4906	1.67416	5.8268	1.18464	6.3387	1.39972	6.5221	1.46218	6.4329	1.81815	6.1404	1.48071	6.3651	1.59191
Total	Arousal	3.36336	0.432708	4.13556	0.294488	4.90685	0.407117	4.13526	0.737838	3.38897	0.259857	4.09732	0.278426	4.90168	0.338478	4.12932	0.68556	3.388	0.25443	4.04228	0.224391	4.8103	0.336172	4.08019	0.644432	3.38011	0.324115	4.09172	0.268219	4.87294	0.362122	4.11492	0.689068
	Origin	4.70117	0.414742	4.58588	0.363919	4.67309	0.344558	4.65338	0.376003	5.52945	0.33837	5.43808	0.225881	5.42408	0.263094	5.46387	0.281561	6.4041	0.418285	6.45507	0.377811	6.36417	0.411777	6.40778	0.401736	5.54491	0.799113	5.49301	0.83384	5.48711	0.774321	5.50834	0.801228
	Subjective Significance	3.88578	0.796214	3.94258	0.774169	3.93111	0.678093	3.91982	0.746023	3.95098	0.776303	3.93049	0.852074	3.84225	0.723398	3.90791	0.781253	3.844	0.725178	3.89467	0.826024	3.95776	0.821752	3.89881	0.787805	3.89359	0.762023	3.92258	0.812192	3.91037	0.739597	3.90885	0.770047
	Valence	5.37669	1.15148	5.10733	1.52022	5.15672	1.57154	5.21358	1.42092	5.14451	1.04515	5.06843	1.17565	4.74264	1.53017	4.98519	1.26963	5.14482	0.582965	5.15146	0.692831	4.75168	1.27546	5.01598	0.915742	5.222	0.957965	5.10907	1.1711	4.88368	1.46681	5.07159	1.22178
	Number of Letters	7.31	2.314	6.93	2.49	7	1.745	7.08	2.196	7.16	2.236	6.64	1.979	7	2.286	6.93	2.166	7.2	2.085	7.16	2.43	7.18	2.461	7.18	2.314	7.22	2.198	6.91	2.303	7.06	2.171	7.06	2.223
	Frequency (LN converted)	6.2043	1.79951	5.9843	2.10503	6.2276	1.65513	6.1387	1.852	6.1741	1.76867	6.3062	1.88798	5.7814	1.67025	6.0872	1.77867	6.6524	1.54204	6.2801	1.77946	5.8748	1.76277	6.2691	1.71536	6.3436	1.70864	6.1902	1.92006	5.9612	1.69502	6.165	1.78012
